# Supplementary material for: RNA helicases, DDX5 and DDX17, facilitate lytic reactivation of gammaherpesviruses
Source: PLoS Pathog. 2025 Apr 21;21(4):e1013009. doi: 10.1371/journal.ppat.1013009 (PMC12011273; doi:10.1371/journal.ppat.1013009)
Supplement: S1 Data — (XLSX) [file ppat.1013009.s011.xlsx]

## Sheet: Fig2
	Fig 2D
	RFP/GFP intensities	NS	DDX5-17
		1	0.816084
		1	0.702672
		1	0.714214
		1	0.63718
		1	0.384205
		1	0.349032

## Sheet: Fig3
	Fig 3A		NS	DDX5-17
	qRT-PCR	vIL6	1	0.629
	viral genes		1	0.303
			1	0.512
			NS	DDX5-17
		ORF57	1	0.46
			1	0.341
			1	0.695
			NS	DDX5-17
		DDX5	1	0.057
			1	0.038
			1	0.121
			NS	DDX5-17
		DDX17	1	0.042
			1	0.036
			1	0.146
	Fig 3B		NS 0hr	DDX5-17 0hr	NS 24hr	DDX5-17 24hr	NS 48hr	DDX5-17 48hr	NS 72hr	DDX5-17 72hr
	qPCR		1	1.10221	1.39895	1.45195	2.67582	1.62624	3.62001	1.23532
	Intracellular		1	1.44169	1.49581	1.37826	3.20928	1.73931	3.57049	1.48551
	genomes		1	1.18062	1.19429	1.37826	2.25168		2.3249	1.11764
	Fig 3C		NS	DDX5-17
	Viral genomes in		120470	31785
	the supernatant		102001	12265.1
			128391	23577.6
	Fig 3D		NS	DDX5-17
	%GFP cells		23.4	3.86
			17.7	3.85
			18.3	3.13

## Sheet: Fig4
	Fig 4C		NS	DDX5-17
	qRT-PCR	vIL6	1	0.784
	viral genes		1	0.64
			1	0.441
			NS	DDX5-17
		ORF57	1	0.695
			1	0.505
			1	0.311
			NS	DDX5-17
		ORF50	1	0.61
			1	0.585
			1	0.382
			NS	DDX5-17
		DDX5	1	0.386
			1	0.224
			1	0.325
			NS	DDX5-17
		DDX17	1	0.591
			1	0.23
			1	0.493
	Fig 4D		NS	DDX5-17
	qPCR		913385	19292.2
	Viral genomes in		1.02302e+06	124161
	the supernatant		1.1159e+06	121430
	Fig 4E		NS	DDX5-17
	%GFP cells		14.8	9.8
			22.4	14.2
			19.6	8.43

## Sheet: Fig 5
	Fig 5A		IgG			DDX17			DDX5			Brg1
	ChIP	Region 1	1	1	1	4.261	4.926	4.462	5.057	3.601	5.558	5.012	6.6	3.169
	qPCR	Region 2	1	1	1	4.561	4.3	3.729	4.79	3.794	4.932	4.687	6.703	4.024
		Region 3	1	1	1	3.396	4.962	4.905	4.743	3.503	5.193	4.742	5.237	3.62
		Region 4	1	1	1	3.782	4.193	2.877	4.788	4.083	4.669	5.211	4.912	2.828
		Gene desert	1	1	1	1.72	1.917	1.115	1.395	2.401	1.83	4.184	1.312	0.78
			IgG			H3
		Region 1	1	1	1	316.522	126.841	265.761
		Region 2	1	1	1	247.521	121.69	211.835
		Region 3	1	1	1	335.287	126.19	288.983
		Region 4	1	1	1	362.743	189.151	308.728
		Gene desert	1	1	1	205.266	422.596	280.785
	Fig 5B
	ChIP		NS Brg1			DDX5-17 Brg1
	qPCR	Region 1	1	1	1	0.542957	0.604405	0.810621
		Region 2	1	1	1	0.559848	0.585798	0.796026
		Region 3	1	1	1	0.523177	0.667104	0.704908
		Region 4	1	1	1	0.360971	0.665105	0.655304
			NS Ini1			DDX5-17 Ini1
		Region 1	1	1	1	0.774227	0.976128	1.31622
		Region 2	1	1	1	0.737695	0.864021	1.69726
		Region 3	1	1	1	0.760325	0.998321	1.53597
		Region 4	1	1	1	0.670891	1.08894	1.66126
			NS RNA pol II			DDX5-17 RNA Pol II
		Region 1	1	1	1	0.816801	0.691479	0.282229
		Region 2	1	1	1	0.930906	0.676431	0.314901
		Region 3	1	1	1	0.98609	0.645257	0.269346
		Region 4	1	1	1	0.836312	0.815262	0.248092
			NS H3			DDX5-17 H3
		Region 1	1	1	1	1.35309	1.14576	1.11269
		Region 2	1	1	1	1.25958	0.905958	1.14082
		Region 3	1	1	1	1.35611	0.978427	1.18961
		Region 4	1	1	1	1.11255	1.12829	1.13511

## Sheet: Fig 6
	Fig 6C	DMSO	BRM014
	%GFP cells	38.3	2.7
		51.9	4.06
		21.1	4.77
	Fig 6E	DMSO	BRM014
	Viral genomes in	1063529	24757.3
	the supernatant	1624047	6143.4
		1294692	24928
	Fig 6F	DMSO	BRM014
	qRT-PCR	1	0.355
	ORF50	1	0.177
		1	0.625

## Sheet: Fig 7
	Fig 7B		NS	DDX5-17
	qRT-PCR	BZLF1	1	0.046
	viral genes		1	0.13
			1	0.17
		BRLF1	NS	DDX5-17
			1	0.147
			1	0.366
			1	0.29
		BALF2	NS	DDX5-17
			1	0.069
			1	0.306
			1	0.264
		DDX17	NS	DDX5-17
			1	0.039
			1	0.192
			1	0.146
		DDX5	NS	DDX5-17
			1	0.038
			1	0.125
			1	0.156
	Fig 7C		NS	DDX5-17
	Viral genomes		1.34567e+08	59879965
			1.09309e+08	5.42017e+07
			1.36046e+08	6.70496e+07
	Fig 7D		NS	DDX5-17
	% GFP		35.2	5.49
			21.2	3.88
			19.1	1.5
	Fig 7F		NS	DDX5-17
	BZLF1 qRT-PCR		1	0.529
			1	0.566
			1	0.857
	Fig 7G		NS	DDX5-17
	% GFP		8.21	0.61
			29.5	1.54
			17.4	0.81

## Sheet: Fig 8
	Fig 8B		DMSO	BRM014
	qRT-PCR	BZLF1	1	0.124
	viral genes		1	0.16
			1	0.212
			DMSO	BRM014
		BRLF1	1	0.193
			1	0.173
			1	0.305
			DMSO	BRM014
		BALF2	1	0.128
			1	0.114
			1	0.197
	Fig 8C		DMSO	BRM014
	% GFP		15.9	5.8
			7.74	1.74
			14.9	2.68
	Fig 8E		DMSO	BRM014
	qRT-PCR	BZLF1	1	0.024
	viral genes		1	0.018
			1	0.201
			DMSO	BRM014
		BRLF1	1	0.039
			1	0.051
			1	0.694
			DMSO	BRM014
		BALF2	1	0.062
			1	0.061
			1	0.695
	Fig 8F		DMSO	BRM014
	%GFP		31	0.74
			31.4	0.67
			30.8	0.39

## Sheet: Fig S2
	Fig S2A			NS			DDX5-17
	qRT-PCR	RTA	0hr	1	1	1	1.331	1.085	0.95
			24hr	1	1	1	1.046	1.351	0.718
			48hr	1	1	1	0.748	1.109	0.729
				NS			DDX5-17
		DDX5	0hr	1	1	1	0.102	0.101	0.074
			24hr	1	1	1	0.1	0.077	0.064
			48hr	1	1	1	0.108	0.067	0.052
				NS			DDX5-17
		DDX17	0hr	1	1	1	0.18	0.086	0.089
			24hr	1	1	1	0.157	0.133	0.128
			48hr	1	1	1	0.107	0.06	0.065
	Fig S2B		NS	DDX5-17
	Cell counts	iSLK.219	600000	500000
			1000000	1000000
			616000	534000
	Fig S2C		NS	DDX5-17
	Cell counts	BCBL1	890000	600000
			1430000	1270000
			1330000	1000000
	Fig S2D		NS	DDX5-17
	Cell counts	AGS-EBV	310000	360000
			540000	768000
			1870000	1460000
	Fig S2E		NS	DDX5-17
	Cell counts	Akata BX1	650000	659500
			644750	700750
			655000	706500

## Sheet: Fig S3
	Fig S3A		NS	DDX5-17
	qRT-PCR	PAN	1	0.39
			1	0.578
			1	0.639
			NS	DDX5-17
		ORF16	1	0.448
			1	0.707
			1	0.51
			NS	DDX5-17
		vPK	1	0.312
			1	0.355
			1	0.194
			NS	DDX5-17
		K8.1	1	0.665
			1	0.802
			1	0.315
			NS	DDX5-17
		ORF22	1	0.645
			1	1.388
			1	0.369
			NS	DDX5-17
		ORF52	1	0.238
			1	0.447
			1	0.115
			NS	DDX5-17
		ORF42	1	0.381
			1	0.271
			1	0.158
	Fig S3B		NS 0hr			DDX5-17 0hr			NS 24hr			DDX5-17 24hr
	qRT-PCR	vIL6	0.188	-0.283	3.257	0.632347	-0.014	1.974	-5.083	-3.586	-4.67965	-3.358	-3.715	-2.916
	Delta Ct
			NS 0hr			DDX5-17 0hr			NS 24hr			DDX5-17 24hr
		ORF57	11.342	10.337	12.7917	10.7615	11.045	10.5785	-1.074	-0.805	-0.645067	0.477	-0.12	0.314145
			NS 0hr			DDX5-17 0hr			NS 24hr			DDX5-17 24hr
		PAN	8.40291	6.47276	7.44612	7.08278	5.80075	6.41343	-5.38139	-5.95102	-5.82641	-4.02307	-5.1609	-5.17949
			NS 0hr			DDX5-17 0hr			NS 48hr			DDX5-17 48hr
		vPK	16.8728	14.4333	15.1308	15.7261	13.4966	14.3028	1.37789	-1.1014	1.93108	3.0596	1.26131	3.42337
			NS 0hr			DDX5-17 0hr			NS 48hr			DDX5-17 48hr
		K8.1	11.147	12.9515	11.6966	11.3096	12.1312	11.0149	0.195	0.54241	-0.804308	0.514	2.20804	-0.216674
			NS 0hr			DDX5-17 0hr			NS 48hr			DDX5-17 48hr
		ORF22	13.3294	11.5942	14.2887	11.1019	10.1615	12.8927	-2.10111	-2.33099	-2.19844	-1.46927	-2.80402	-0.760569
			NS 0hr			DDX5-17 0hr			NS 24hr			DDX5-17 24hr
		ORF16	13.8853	11.5072	14.5394	13.313	10.9212	12.9886	0.979761	0.464647	1.55839	2.13844	0.96579	2.53083
			NS 0hr			DDX5-17 0hr			NS 48hr			DDX5-17 48hr
		ORF52	17.5977	15.0029	15.7152	16.9832	15.9298	15.4821	0.00986385	-0.153587	-1.74894	2.08362	1.00676	1.3668
			NS 0hr			DDX5-17 0hr			NS 48hr			DDX5-17 48hr
		ORF42	15.0479	13.9398	14.2372	12.8122	14.2603	14.0595	-1.41761	-2.38764	1.30589	-0.0259161	0.276833	3.18744

## Sheet: Fig S4
	Fig S4			NS			DDX5-17
	qRT-PCR	47S	0hr	1	1	1	2.4	1.571	1.929
			24hr	1	1	1	1.015	0.807	1.528
				NS			DDX5-17
		5.8S	0hr	1	1	1	2.129	0.689	1.091
			24hr	1	1	1	1.003	0.827	1.299
				NS			DDX5-17
		28S	0hr	1	1	1	2.138	0.809	1.208
			24hr	1	1	1	1.089	0.881	1.259
				NS			DDX5-17
		18S	0hr	1	1	1	1.462	0.66	1.069
			24hr	1	1	1	1.103	1.079	1.014
				NS			DDX5-17
		5S	0hr	1	1	1	1.051	0.907	0.812
			24hr	1	1	1	1.654	1.715	1.455
				NS			DDX5-17
		DDX5	0hr	1	1	1	0.079	0.065	0.069
			24hr	1	1	1	0.046	0.109	0.037
				NS			DDX5-17
		DDX17	0hr	1	1	1	0.081	0.093	0.099
			24hr	1	1	1	0.043	0.12	0.042

[truncated: 5 more sheets: Fig S5, Fig S6, Fig S7, Fig S8, Fig S9]
